# Supplementary material for: The Modulation of Respiratory Epithelial Cell Differentiation by the Thickness of an Electrospun Poly-ε-Carprolactone Mesh Mimicking the Basement Membrane
Source: Int J Mol Sci. 2024 Jun 17;25(12):6650. doi: 10.3390/ijms25126650 (PMC11203971; doi:10.3390/ijms25126650)
Supplement: Supplementary file 1 [file ijms-25-06650-s001.zip]

Archive with 4 entries (4 files):
- Choi, SY et al._Supplement_Figure S1.pdf
- Choi, SY et al._Supplement_Figure S2.pdf
- Choi, SY et al._Supplement_Figure S3.pdf
- Choi, SY et al._Supplement_Table S1.pdf
